# Supplementary material for: Molecular Epidemiology of Genital Infections in Campania Region: A Retrospective Study
Source: Diagnostics (Basel). 2022 Jul 25;12(8):1798. doi: 10.3390/diagnostics12081798 (PMC9394247; doi:10.3390/diagnostics12081798)
Supplement: Supplementary file 1 [file diagnostics-12-01798-s001.zip]

Archive with 1 entries (1 files):
- diagnostics-1807317-supplementary.pdf
